# Supplementary material for: Oral Health and Quality of Life in People with Autism Spectrum Disorder
Source: J Clin Med. 2024 Aug 31;13(17):5179. doi: 10.3390/jcm13175179 (PMC11396441; doi:10.3390/jcm13175179)
Supplement: Supplementary file 1 [file jcm-13-05179-s001.zip]

Archive with 1 entries (1 files):
- jcm-3088718-supplementary.pdf
